# Supplementary material for: Accounting for NAD Concentrations in Genome-Scale Metabolic Models Captures Important Metabolic Alterations in NAD-Depleted Systems
Source: Biomolecules. 2024 May 20;14(5):602. doi: 10.3390/biom14050602 (PMC11117748; doi:10.3390/biom14050602)
Supplement: Supplementary file 1 [file biomolecules-14-00602-s001.zip]

Archive with 1 entries (1 files):
- biomolecules-2973713-supplementary.pdf
